# Supplementary material for: Projected changes in distributions of Australian tropical savanna birds under climate change using three dispersal scenarios
Source: Ecol Evol. 2012 Apr;2(4):705–18. doi: 10.1002/ece3.197 (PMC3399193; doi:10.1002/ece3.197)
Supplement: Supplementary file 1 [file ece30002-0705-SD1.xls]

## Sheet: CC_append
Scientific name	Common name	Family	Movement	Biogeog	Dispersal	N records	AUC	Threshold	prop.change
Struthidea cinerea	apostlebird	Corcoracidae	SN	Temp	full	6408	0.8798	0.1955	0.700153
Alectura lathami	Australian brush-turkey	Megapodiidae	S	Temp	3km	1506	0.976	0.1643	0.686152
Ardeotis australis	Australian bustard	Otididae	N	Arid	full	3537	0.7138	0.2733	1.24187
Falco longipennis	Australian hobby	Falconidae	P	Ubiq	full	5845	0.7653	0.3027	0.970565
Alisterus scapularis	Australian king parrot	Psittacidae	P	Temp	full	3989	0.9718	0.1415	0.691776
Cracticus tibicen	Australian magpie	Artamidae	SN	Ubiq	full	32039	0.8014	0.2937	0.528837
Aegotheles cristatus	Australian owlet-nightjar	Aegothelidae	S	Ubiq	full	4464	0.7302	0.2934	0.598437
Anthus novaeseelandiae	Australian pipit	Motacillidae	P	Ubiq	full	6299	0.7687	0.2288	0.515038
Corvus coronoides	Australian raven	Corvidae	S	Arid	full	21518	0.8385	0.2154	0.441906
Acrocephalus stentoreus	Australian reed-warbler	Sylviidae	P	Temp	full	4484	0.8668	0.1854	1.2933
Barnardius zonarius	Australian ringneck	Psittacidae	S	Ubiq	full	3335	0.8371	0.2079	0.323267
Ceyx azureus	azure kingfisher	Alcedinidae	P	Temp	full	2998	0.9291	0.1667	1.04841
Certhionyx pectoralis	banded honeyeater	Meliphagidae	N	Trop	full	1049	0.9491	0.1539	1.2576
Ramsayornis fasciatus	bar-breasted honeyeater	Meliphagidae	P	Trop	full	764	0.9631	0.148	1.62207
Ninox connivens	barking owl	Strigidae	S	Temp	full	1110	0.8603	0.1698	1.83317
Tyto alba	barn owl	Tytonidae	N	Ubiq	full	2528	0.802	0.2177	0.999024
Geopelia humeralis	bar-shouldered dove	Columbidae	S	Temp	full	5968	0.9184	0.1373	1.16038
Falco subniger	black falcon	Falconidae	P	Ubiq	full	1905	0.7809	0.2561	1.4548
Certhionyx niger	black honeyeater	Meliphagidae	N	Arid	full	1336	0.7861	0.2012	0.0666479
Milvus migrans	black kite	Accipitridae	P	Ubiq	full	8627	0.6898	0.3159
Cracticus mentalis	black-backed butcherbird	Artamidae	S	CY	3km	305	0.9904	0.1279	0.0306113
Hamirostra melanosternon	black-breasted buzzard	Accipitridae	P	Arid	full	1482	0.769	0.2203	0.628339
Melithreptus gularis	black-chinned honeyeater	Meliphagidae	N	Temp	full	2131	0.8616	0.1979	0.806807
Chrysococcyx osculans	black-eared cuckoo	Cuculidae	P	Ubiq	full	1750	0.7612	0.2212	1.25675
Coracina novaehollandiae	black-faced cuckoo-shrike	Campephagidae	P	Temp	full	25175	0.7499	0.3554	0.93168
Monarcha melanopsis	black-faced monarch	Dicruridae	P	Temp	full	1679	0.985	0.1434	0.789735
Artamus cinereus	black-faced woodswallow	Dicruridae	P	Ubiq	full	4413	0.6906	0.3379
Elanus axillaris	black-shouldered kite	Accipitridae	P	Ubiq	full	8261	0.8407	0.2239	0.664847
Climacteris melanura	black-tailed treecreeper	Climacteridae	S	Trop	full	889	0.9419	0.2007	2.0702
Poephila cincta	black-throated finch	Passeridae	SN	Temp	full	293	0.9727	0.1665	0.403978
Entomyzon cyanotis	blue-faced honeyeater	Meliphagidae	P	Temp	full	6625	0.8887	0.1667	0.774727
Dacelo leachii	blue-winged kookaburra	Halcyonidae	S	Trop	full	3897	0.9036	0.1853	1.42325
Neopsephotus bourkii	Bourke's parrot	Psittacidae	N	Arid	full	846	0.8837	0.1623	0.280368
Haliastur indus	brahminy kite	Accipitridae	P	Trop	full	1718	0.973	0.1565	1.85553
Lichenostomus frenatus	bridled honeyeater	Meliphagidae	P	Temp	3km	172	0.9984	0.0863	0.829657
Myiagra ruficollis	broad-billed flycatcher	Dicruridae	S	Trop	3km	248	0.9793	0.1711	1.0346
Falco berigora	brown falcon	Falconidae	P	Ubiq	full	16123	0.6955	0.4178
Accipiter fasciatus	brown goshawk	Accipitridae	P	Ubiq	full	8306	0.8003	0.2541	0.931118
Lichmera indistincta	brown honeyeater	Meliphagidae	SN	Ubiq	full	11383	0.8106	0.1983	0.724927
Coturnix ypsilophora	brown quail	Phasianidae	P	Ubiq	full	3335	0.8565	0.1957	1.09578
Cincloramphus cruralis	brown songlark	Sylviidae	N	Ubiq	full	6102	0.7689	0.2505	0.449349
Climacteris picumnus	brown treecreeper	Climacteridae	S	Ubiq	full	6967	0.9065	0.15	0.556366
Ramsayornis modestus	brown-backed honeyeater	Meliphagidae	P	Temp	full	415	0.9912	0.1316	0.426553
Melithreptus brevirostris	brown-headed honeyeater	Meliphagidae	P	Temp	full	6941	0.915	0.1576	0.421711
Cacomantis variolosus	brush cuckoo	Cuculidae	P	Temp	full	2750	0.9427	0.1862	1.67799
Melopsittacus undulatus	budgerigar	Psittacidae	N	Arid	full	7331	0.6985	0.2488
Turnix olivii	buff-breasted button-quail	Turnicidae	N	CY	3km	3	0.9801	0.1467	0.1669
Acanthiza reguloides	buff-rumped thornbill	Pardalotidae	S	Temp	full	4377	0.9495	0.1703	0.587434
Burhinus grallarius	bush stone-curlew	Burhinidae	S	Ubiq	full	2091	0.8354	0.2076	1.13558
Scythrops novaehollandiae	channel-billed cuckoo	Cuculidae	P	Temp	full	2584	0.9424	0.1471	0.980963
Cacomantis castaneiventris	chestnut-breasted cuckoo	Cuculidae	P	CY	3km	41	0.9851	0.1043	0.498637
Lonchura castaneothorax	chestnut-breasted mannikin	Passeridae	SN	Temp	full	1417	0.9579	0.1661	1.57371
Acanthiza uropygialis	chestnut-rumped thornbill	Pardalotidae	S	Arid	full	7675	0.8466	0.2031	0.389184
Coracina tenuirostris	cicadabird	Campephagidae	P	Temp	full	2084	0.9654	0.1765	0.822233
Nymphicus hollandicus	cockatiel	Cacatuidae	P	Arid	full	8345	0.7388	0.3022	1.3695
Accipiter cirrhocephalus	collared sparrowhawk	Accipitridae	P	Ubiq	full	4990	0.7805	0.2732	1.0105
Phaps chalcoptera	common bronzewing	Columbidae	P	Ubiq	full	11740	0.829	0.2321	0.528374
Eudynamys scolopacea	common koel	Cuculidae	M	Temp	full	2971	0.952	0.1625	1.49416
Oreoica gutturalis	crested bellbird	Pachycephalidae	SN	Arid	full	8610	0.7761	0.2284	0.413657
Ocyphaps lophotes	crested pigeon	Columbidae	S	Ubiq	full	22994	0.743	0.3294	1.00177
Falcunculus frontatus	crested shrike-tit	Pachycephalidae	S	Temp	full	3678	0.9548	0.1388	0.566992
Epthianura tricolor	crimson chat	Meliphagidae	N	Arid	full	4281	0.7415	0.1694	0.111554
Neochmia phaeton	crimson finch	Passeridae	S	Trop	full	925	0.9593	0.1666	1.54673
Geopelia cuneata	diamond dove	Columbidae	P	Ubiq	full	5280	0.7126	0.2205	0.552727
Stagonopleura guttata	diamond firetail	Passeridae	P	Temp	full	2553	0.9594	0.1754	0.43636
Eurystomus orientalis	dollarbird	Coraciidae	M	Temp	full	5184	0.9235	0.181	1.73177
Taeniopygia bichenovii	double-barred finch	Passeridae	N	Temp	full	6612	0.8832	0.1661	1.4215
Cyclopsitta diophthalma	double-eyed fig-parrot	Psittacidae	SN	Temp	3km	214	0.9969	0.0948	0.800946
Myzomela obscura	dusky honeyeater	Meliphagidae	SN	Trop	full	1554	0.9792	0.1586	0.901534
Artamus cyanopterus	dusky woodswallow	Artamidae	P	Arid	full	8641	0.9151	0.1498	0.431169
Eopsaltria australis	eastern yellow robin	Petroicidae	P	Temp	full	7560	0.9566	0.1725	0.631318
Dromaius novaehollandiae	emu	Casuariidae	S	Ubiq	full	9317	0.7448	0.2156	0.465238
Gerygone palpebrosa	fairy gerygone	Pardalotidae	S	Temp	3km	672	0.9876	0.1319	0.513803
Hirundo ariel	fairy martin	Hirundinidae	P	Ubiq	full	8439	0.7682	0.3195	1.08706
Cacomantis flabelliformis	fan-tailed cuckoo	Cuculidae	P	Temp	full	7771	0.9316	0.1746	0.584938
Ptilonorhynchus cerviniventris	fawn-breasted bowerbird	Ptilonorhynchidae	S	CY	no	32	0.9989	0.1023	0.979745
Sphecotheres viridis	figbird	Oriolidae	P	Trop	full	3069	0.9704	0.1728	0.990955
Phaps histrionica	flock bronzewing	Columbidae	P	Ubiq	full	261	0.8936	0.1945	1.39843
Todiramphus macleayii	forest kingfisher	Halcyonidae	P	Trop	full	2465	0.9636	0.1426	0.540653
Lichenostomus fuscus	fuscous honeyeater	Meliphagidae	P	Temp	full	2270	0.9652	0.163	0.638078
Eolophus roseicapillus	galah	Cacatuidae	SN	Ubiq	full	27732	0.7531	0.3804	0.753149
Cisticola exilis	golden-headed cisticola	Sylviidae	P	Temp	full	3907	0.9136	0.1745	1.3299
Psephotus chrysopterygius	golden-shouldered parrot	Psittacidae	S	CY	3km	16	0.9566	0.0929	0.0614412
Erythrura gouldiae	Gouldian finch	Passeridae	S	Trop	full	201	0.9727	0.1645	1.75893
Tyto capensis	grass owl	Tytonidae	P	Trop	full	86	0.9163	0.1197	1.75664
Ptilonorhynchus nuchalis	great bowerbird	Ptilonorhynchidae	S	Trop	full	2591	0.9378	0.1293	1.22552
Cracticus torquatus	grey butcherbird	Artamidae	SN	Temp	full	17661	0.812	0.2035	0.780859
Falco hypoleucos	grey falcon	Falconidae	P	Arid	full	439	0.7403	0.2605	0.890644
Rhipidura fuliginosa	grey fantail	Dicruridae	P	Temp	full	19316	0.8776	0.1939	0.714199
Accipiter novaehollandiae	grey goshawk	Accipitridae	S	Temp	full	1575	0.9533	0.1591	1.32592
Colluricincla harmonica	grey shrike-thrush	Pachycephalidae	S	Ubiq	full	23727	0.8078	0.317	0.57264
Pomatostomus temporalis	grey-crowned babbler	Pomatostomidae	S	Temp	3km	8356	0.7933	0.2433	0.933179
Lichenostomus plumulus	grey-fronted honeyeater	Meliphagidae	SN	Arid	full	1894	0.8079	0.2057	0.77145
Lichenostomus keartlandi	grey-headed honeyeater	Meliphagidae	SN	Arid	3km	1596	0.8956	0.163	0.528475
Coracina maxima	ground cuckoo-shrike	Campephagidae	N	Arid	full	1911	0.7324	0.2734	0.563335
Philemon buceroides	helmeted friarbird	Meliphagidae	N	Trop	full	805	0.9838	0.1244	0.944017
Chrysococcyx basalis	Horsfield's bronze-cuckoo	Cuculidae	P	Ubiq	full	8949	0.7527	0.3286	0.619703
Mirafra javanica	Horsfield's bushlark	Alaudidae	P	Temp	full	1188	0.8091	0.2272	1.06334
Microeca fascinans	jacky winter	Petroicidae	P	Ubiq	full	10255	0.8192	0.2306	0.613368
Amytornis ballarae	Kalkadoon grasswren	Maluridae	S	Trop	no	62	0.9966	0.1253	0.330901
Coturnix chinensis	king quail	Phasianidae	P	Trop	full	120	0.9528	0.1442	2.17203
Caprimulgus macrurus	large-tailed nightjar	Caprimulgidae	S	Trop	full	354	0.9815	0.1259	0.934225
Dacelo novaeguineae	laughing kookaburra	Halcyonidae	S	Temp	full	17173	0.9048	0.1444	0.648309
Myiagra rubecula	leaden flycatcher	Dicruridae	P	Temp	full	4990	0.9324	0.1512	1.31803
Microeca flavigaster	lemon-bellied flycatcher	Petroicidae	S	Trop	3km	1139	0.971	0.1559	1.05476
Elanus scriptus	letter-winged kite	Accipitridae	N	Arid	full	240	0.7933	0.2497	0.87901
Meliphaga lewinii	Lewin's honeyeater	Meliphagidae	P	Temp	full	3821	0.9793	0.1698	0.793328
Chrysococcyx minutillus	little bronze-cuckoo	Cuculidae	P	Trop	full	737	0.9677	0.1487	1.33221
Turnix velox	little button-quail	Turnicidae	P	Ubiq	full	1938	0.6999	0.2645
Cacatua sanguinea	little corella	Cacatuidae	P	Ubiq	full	7720	0.7083	0.3518	0.907767
Corvus bennetti	little crow	Corvidae	N	Arid	full	5248	0.7611	0.2063	0.802677
Hieraaetus morphnoides	little eagle	Accipitridae	P	Ubiq	full	5790	0.7747	0.3048	0.701391
Philemon citreogularis	little friarbird	Meliphagidae	P	Temp	full	8083	0.8484	0.1996	0.775133
Megalurus gramineus	little grassbird	Sylviidae	P	Temp	full	2489	0.8797	0.1698	0.551511
Glossopsitta pusilla	little lorikeet	Psittacidae	N	Temp	full	2559	0.9655	0.1611	0.703526
Artamus minor	little woodswallow	Artamidae	P	Arid	full	2600	0.7983	0.1946	0.871781
Cacatua tenuirostris	long-billed corella	Psittacidae	S	Temp	full	2416	0.9749	0.153	0.647648
Poephila acuticauda	long-tailed finch	Passeridae	S	Trop	full	1274	0.9592	0.2109	1.22682
Xanthotis macleayana	Macleay's honeyeater	Meliphagidae	S	Temp	3km	244	0.9968	0.0911	0.886015
Grallina cyanoleuca	magpie-lark	Dicruridae	P	Ubiq	full	27896	0.7495	0.342	0.727262
Poephila personata	masked finch	Passeridae	S	Trop	full	789	0.9711	0.1786	1.23763
Artamus personatus	masked woodswallow	Artamidae	N	Ubiq	full	4892	0.6838	0.2987
Dicaeum hirundinaceum	mistletoebird	Dicaeidae	N	Ubiq	full	14263	0.7581	0.3003	0.620783
Falco cenchroides	nankeen kestrel	Falconidae	P	Ubiq	full	20114	0.7139	0.3671	0.652654
Philemon corniculatus	noisy friarbird	Meliphagidae	P	Temp	full	7848	0.9354	0.142	0.715251
Manorina melanocephala	noisy miner	Meliphagidae	S	Temp	full	11968	0.9245	0.1533	0.71639
Rhipidura rufiventris	northern fantail	Dicruridae	P	Trop	full	1231	0.9654	0.1534	1.3714
Platycercus venustus	northern rosella	Psittacidae	S	Trop	3km	656	0.9746	0.2045	1.03577
Drymodes superciliaris	northern scrub-robin	Petroicidae	S	CY	3km	22	0.9957	0.0979	0.852227
Oriolus sagittatus	olive-backed oriole	Oriolidae	P	Temp	full	6650	0.9069	0.148	1.06634
Nectarinia jugularis	olive-backed sunbird	Nectariniidae	P	Temp	full	815	0.991	0.1479	0.523075
Cuculus saturatus	oriental cuckoo	Cuculidae	M	Trop	full	222	0.9599	0.1607	1.60707
Aviceda subcristata	Pacific baza	Accipitridae	P	Trop	full	1333	0.9658	0.1849	1.54476
Turnix varia	painted button-quail	Turnicidae	P	Temp	full	1391	0.9376	0.152	0.574061
Emblema pictum	painted finch	Passeridae	N	Arid	full	747	0.9104	0.1517	0.981621
Grantiella picta	painted honeyeater	Meliphagidae	M	Ubiq	full	435	0.9048	0.1473	0.622349
Platycercus adscitus	pale-headed rosella	Psittacidae	S	Temp	full	4106	0.9481	0.1332	0.799166
Cuculus pallidus	pallid cuckoo	Cuculidae	P	Ubiq	full	8866	0.7404	0.3359	0.641052
Probosciger aterrimus	palm cockatoo	Cacatuidae	S	CY	3km	133	0.9969	0.1381	0.0481084
Podargus papuensis	Papuan frogmouth	Podargidae	P	CY	3km	175	0.9926	0.1274	0.28753
Geopelia striata	peaceful dove	Columbidae	S	Ubiq	full	12385	0.7878	0.2464	1.01716
Falco peregrinus	peregrine falcon	Falconidae	P	Ubiq	full	4002	0.8471	0.1833	0.994023
Centropus phasianinus	pheasant coucal	Centropodidae	S	Temp	3km	4154	0.9306	0.1529	1.01132
Heteromunia pectoralis	pictorella mannikin	Passeridae	P	Trop	full	333	0.9396	0.1494	1.44541
Cracticus nigrogularis	pied butcherbird	Artamidae	S	Ubiq	full	17479	0.7453	0.2463	0.75454
Strepera graculina	pied currawong	Artamidae	P	Temp	full	9363	0.9449	0.1582	0.723786
Certhionyx variegatus	pied honeyeater	Meliphagidae	N	Arid	full	1714	0.7919	0.197	0.601721
Neochmia modesta	plum-headed finch	Passeridae	N	Temp	full	889	0.9383	0.1242	1.00495
Malurus coronatus	purple-crowned fairy-wren	Maluridae	S	Trop	no	132	0.9799	0.1722	0.995859
Merops ornatus	rainbow bee-eater	Meropidae	P	Ubiq	full	13878	0.762	0.2804	0.713323
Trichoglossus haematodus	rainbow lorikeet	Psittacidae	SN	Temp	full	8680	0.9119	0.1385	1.00038
Erythrotriorchis radiatus	red goshawk	Accipitridae	S	Trop	full	72	0.9276	0.125	1.32448
Turnix maculosa	red-backed button-quail	Turnicidae	P	Trop	full	132	0.9622	0.1723	1.4184
Malurus melanocephalus	red-backed fairy-wren	Maluridae	S	Trop	no	4878	0.9244	0.1426	1.00002
Todiramphus pyrrhopygia	red-backed kingfisher	Halcyonidae	P	Ubiq	full	4754	0.6625	0.2841
Neochmia temporalis	red-browed finch	Passeridae	SN	Temp	full	6536	0.9593	0.1537	0.6243
Pardalotus rubricatus	red-browed pardalote	Pardalotidae	N	Arid	full	2737	0.7681	0.1812	1.10537
Petroica goodenovii	red-capped robin	Petroicidae	P	Arid	full	10446	0.8026	0.193	0.654784
Geoffroyus geoffroyi	red-cheeked parrot	Psittacidae	S	CY	full	21	0.9995	0.1139	0.725895
Turnix pyrrhothorax	red-chested button-quail	Turnicidae	P	Temp	full	254	0.7863	0.2172	1.05209
Myzomela erythrocephala	red-headed honeyeater	Meliphagidae	SN	Trop	full	304	0.9839	0.1706	1.05453
Calyptorhynchus banksii	red-tailed black-cockatoo	Cacatuidae	P	Temp	full	4517	0.8636	0.2116	0.689198
Aprosmictus erythropterus	red-winged parrot	Psittacidae	N	Temp	full	5303	0.8543	0.1417	0.977537
Myiagra inquieta	restless flycatcher	Dicruridae	P	Temp	full	9979	0.8377	0.1811	0.756378
Rhipidura rufifrons	rufous fantail	Dicruridae	P	Temp	full	3023	0.9674	0.1547	0.925668
Ninox rufa	rufous owl	Strigidae	S	Trop	3km	96	0.9812	0.1175	1.07038
Cincloramphus mathewsi	rufous songlark	Sylviidae	P	Ubiq	full	7856	0.7502	0.3131	0.639842
Pachycephala rufiventris	rufous whistler	Pachycephalidae	P	Ubiq	full	21943	0.7518	0.3187	0.628125
Conopophila albogularis	rufous-banded honeyeater	Meliphagidae	S	Trop	full	360	0.9897	0.1546	1.08255
Stipiturus ruficeps	rufous-crowned emu-wren	Maluridae	S	Arid	no	216	0.8806	0.1878	0.486635
Conopophila rufogularis	rufous-throated honeyeater	Meliphagidae	P	Trop	full	1741	0.9323	0.1566	1.20965
Todiramphus sanctus	sacred kingfisher	Halcyonidae	P	Temp	full	10706	0.8375	0.2364	0.980205
Colluricincla woodwardi	sandstone shrike-thrush	Pachycephalidae	S	Trop	no	274	0.971	0.1937	1
Myiagra cyanoleuca	satin flycatcher	Dicruridae	P	Temp	full	1885	0.9627	0.142	0.710301
Trichoglossus chlorolepidotus	scaly-breasted lorikeet	Psittacidae	SN	Temp	full	2881	0.9765	0.16	0.826084
Myzomela sanguinolenta	scarlet honeyeater	Meliphagidae	P	Temp	full	2703	0.9806	0.1657	0.777651
Chrysococcyx lucidus	shining bronze-cuckoo	Cuculidae	P	Temp	full	4750	0.9409	0.1515	0.592227
Philemon argenticeps	silver-crowned friarbird	Meliphagidae	N	Trop	full	1495	0.9573	0.1799	1.34925
Zosterops lateralis	silvereye	Zosteropidae	S	Temp	full	13044	0.923	0.1408	0.617989
Lichenostomus virescens	singing honeyeater	Meliphagidae	S	Arid	full	17111	0.7171	0.2311	0.802929
Ninox novaeseelandiae	southern boobook	Strigidae	P	Ubiq	full	7506	0.8001	0.2599	0.8202
Dicrurus bracteatus	spangled drongo	Dicruridae	P	Trop	full	3374	0.9658	0.1601	0.77688
Chthonicola sagittata	speckled warbler	Pardalotidae	S	Temp	full	2106	0.9673	0.1645	0.926785
Geophaps plumifera	spinifex pigeon	Columbidae	S	Arid	full	1320	0.8939	0.17	1.27131
Eremiornis carteri	spinifexbird	Sylviidae	S	Arid	full	474	0.9224	0.1455	0.855595
Acanthagenys rufogularis	spiny-cheeked honeyeater	Meliphagidae	P	Arid	full	14144	0.776	0.176	0.713033
Ptilonorhynchus maculatus	spotted bowerbird	Ptilonorhynchidae	SN	Temp	full	1657	0.9191	0.1401	0.759371
Circus assimilis	spotted harrier	Accipitridae	P	Ubiq	full	4003	0.7	0.3329	0.69767
Eurostopodus argus	spotted nightjar	Caprimulgidae	P	Ubiq	full	1667	0.6859	0.3154
Pardalotus punctatus	spotted pardalote	Pardalotidae	P	Temp	full	11151	0.9276	0.1827	0.570948
Lophoictinia isura	square-tailed kite	Accipitridae	P	Ubiq	full	1119	0.8227	0.2104	1.06584
Geophaps scripta	squatter pigeon	Columbidae	SN	Temp	3km	754	0.9626	0.1639	0.714421
Neochmia ruficauda	star finch	Passeridae	S	Trop	full	299	0.9542	0.1944	1.23829
Pardalotus striatus	striated pardalote	Pardalotidae	P	Ubiq	full	23388	0.8129	0.2407	0.670661
Plectorhyncha lanceolata	striped honeyeater	Meliphagidae	SN	Arid	full	4456	0.925	0.1403	0.899914
Coturnix pectoralis	stubble quail	Phasianidae	N	Ubiq	full	2871	0.8754	0.1663	0.52357
Cacatua galerita	sulphur-crested cockatoo	Cacatuidae	S	Temp	full	13161	0.8891	0.1675	0.91034
Circus approximans	swamp harrier	Accipitridae	P	Ubiq	full	4156	0.8867	0.171	1.15166
Podargus strigoides	tawny frogmouth	Podargidae	S	Ubiq	full	5563	0.815	0.2254	0.716963
Megalurus timoriensis	tawny grassbird	Sylviidae	P	Temp	full	1031	0.9685	0.1912	1.58781
Xanthotis flaviventer	tawny-breasted honeyeater	Meliphagidae	S	CY	3km	131	0.9967	0.1348	0.131033
Corvus orru	Torresian crow	Corvidae	S	Arid	full	10180	0.8365	0.2573	0.815268
Lichenostomus versicolor	varied honeyeater	Meliphagidae	S	Temp	3km	84	0.9933	0.1019	0.826195
Psitteuteles versicolor	varied lorikeet	Psittacidae	N	Trop	full	1235	0.9458	0.1798	1.13966
Daphoenositta chrysoptera	varied sittella	Neosittidae	SN	Ubiq	full	7408	0.8468	0.2191	0.712981
Lalage leucomela	varied triller	Campephagidae	P	Trop	full	1957	0.9749	0.1674	1.52619
Malurus lamberti	variegated fairy-wren	Maluridae	S	Ubiq	3km	10244	0.7133	0.2782	0.707473
Aquila audax	wedge-tailed eagle	Accipitridae	S	Ubiq	full	18059	0.7422	0.3404	0.668016
Smicrornis brevirostris	weebill	Pardalotidae	SN	Ubiq	full	16533	0.7805	0.2633	0.639849
Hirundo neoxena	welcome swallow	Hirundinidae	P	Temp	full	19878	0.8617	0.1991	0.888902
Gerygone fusca	western gerygone	Pardalotidae	P	Ubiq	full	5098	0.8938	0.1944	0.57245
Haliastur sphenurus	whistling kite	Accipitridae	P	Ubiq	full	12594	0.7284	0.3015	0.737876
Coracina papuensis	white-bellied cuckoo-shrike	Campephagidae	P	Temp	full	4981	0.8921	0.133	1.07359
Artamus leucorynchus	white-breasted woodswallow	Artamidae	P	Temp	full	4893	0.8047	0.2538	0.679767
Poecilodryas superciliosa	white-browed robin	Petroicidae	S	Trop	no	257	0.9715	0.1963	1.00033
Sericornis frontalis	white-browed scrubwren	Pardalotidae	S	Temp	3km	9002	0.9476	0.1954	0.595489
Artamus superciliosus	white-browed woodswallow	Artamidae	P	Ubiq	full	5002	0.8394	0.2321	0.585678
Phylidonyris nigra	white-cheeked honeyeater	Meliphagidae	S	Temp	full	1971	0.9758	0.1705	0.742719
Lichenostomus leucotis	white-eared honeyeater	Meliphagidae	P	Temp	full	7053	0.9251	0.135	0.625841
Monarcha leucotis	white-eared monarch	Dicruridae	P	Trop	full	320	0.9928	0.0802	1.32755
Phylidonyris albifrons	white-fronted honeyeater	Meliphagidae	P	Arid	full	3961	0.8399	0.1947	0.56442
Lichenostomus unicolor	white-gaped honeyeater	Meliphagidae	S	Trop	full	1724	0.9524	0.1579	1.27575
Melithreptus lunatus	white-naped honeyeater	Meliphagidae	P	Temp	full	5615	0.9571	0.1546	0.64184
Lichenostomus penicillatus	white-plumed honeyeater	Meliphagidae	S	Arid	full	14374	0.8109	0.2488	0.999686
Trichodere cockerelli	white-streaked honeyeater	Meliphagidae	N	CY	3km	119	0.9959	0.1212	0.135001
Gerygone olivacea	white-throated gerygone	Pardalotidae	P	Temp	full	5294	0.9295	0.1479	1.02626
Melithreptus albogularis	white-throated honeyeater	Meliphagidae	P	Trop	full	4197	0.9435	0.1393	1.22567
Eurostopodus mystacalis	white-throated nightjar	Caprimulgidae	P	Temp	full	503	0.9703	0.1854	0.86857
Corcorax melanorhamphos	white-winged chough	Corcoracidae	SN	Temp	full	8060	0.9197	0.162	0.737095
Malurus leucopterus	white-winged fairy-wren	Maluridae	N	Arid	3km	6117	0.7611	0.2063	0.820682
Lalage sueurii	white-winged triller	Campephagidae	P	Ubiq	full	10157	0.6807	0.3764
Rhipidura leucophrys	willie wagtail	Dicruridae	P	Ubiq	full	34330	0.7156	0.4043	0.603437
Epthianura crocea	yellow chat	Meliphagidae	SN	Trop	full	98	0.9055	0.1958	1.61513
Lichenostomus flavus	yellow honeyeater	Meliphagidae	S	Temp	full	1096	0.9817	0.1866	0.310238
Oriolus flavocinctus	yellow oriole	Oriolidae	S	Trop	full	1110	0.9813	0.1543	1.4532
Acanthiza nana	yellow thornbill	Pardalotidae	S	Temp	full	6893	0.9291	0.1392	0.863403
Lichenostomus chrysops	yellow-faced honeyeater	Meliphagidae	P	Temp	full	8136	0.9596	0.1568	0.655212
Microeca griseoceps	yellow-legged flycatcher	Petroicidae	S	CY	3km	13	0.9982	0.1485	1.01656
Acanthiza chrysorrhoa	yellow-rumped thornbill	Pardalotidae	S	Arid	full	16379	0.8689	0.1979	0.601776
Meliphaga notata	yellow-spotted honeyeater	Meliphagidae	SN	Temp	3km	655	0.9939	0.1588	0.40898
Manorina flavigula	yellow-throated miner	Meliphagidae	S	Ubiq	full	15607	0.6946	0.2828
Lichenostomus flavescens	yellow-tinted honeyeater	Meliphagidae	P	Trop	full	1531	0.9499	0.1859	1.21773
Taeniopygia guttata	zebra finch	Passeridae	SN	Ubiq	full	12557	0.6706	0.2648
